# Supplementary material for: Essential Role of Multi-Omics Approaches in the Study of Retinal Vascular Diseases
Source: Cells. 2022 Dec 26;12(1):103. doi: 10.3390/cells12010103 (PMC9818611; doi:10.3390/cells12010103)
Supplement: Supplementary file 1 [file cells-12-00103-s001.zip]

Archive with 1 entries (1 files):
- cells-2109280-supplementary.pdf
